# Supplementary material for: Modal properties of fruit-rachilla system of the macaw palm
Source: PLoS One. 2021 Jan 25;16(1):e0237291. doi: 10.1371/journal.pone.0237291 (PMC7833149; doi:10.1371/journal.pone.0237291)
Supplement: S1 Data — (XLSX) [file pone.0237291.s001.xlsx]

## Sheet: BD27
ráquilas ensaio de vibraçao									frutos ensaio de vibraçao								Poisson					ráquilas ensaio de vibraçao						Fruto	Frequências					ráquilas ensaio de vibraçao		Frequências
	m (g)	V(cm3)	ρ (g/cm3)	E(Mpa)	G	Yeld	Tensile			m (g)	a(mm)	b(mm)	c(mm)	V(cm3)	ρ (g/cm3)		0.369096						ρ (g/cm3)	E(MPa) -20%	G	Yeld	Tensile	ρ (g/cm3)	Freq 1	Freq 2	Freq 3	Freq 4			ρ (g/cm3) -20%	Freq 1	Freq 2	Freq 3	Freq 4
R1	2.04	4.5	0.453333	184.879	71.1073	0.182238	0.30373		F1	30.03	37.7	37.26	36.22	26.639	1.12729							1	0.453333	147.903	56.8859	0.14579	0.242984	1.12729	2.098	2.328	22.26	25.94		1	0.362667	2.295	2.588	23.18	27.22
R2	2.29	4	0.5725	244.911	94.1965	0.241412	0.402354		F2	31.75	38.3	38.15	37.02	28.3215	1.12106		Fruto					2	0.5725	195.929	75.3572	0.19313	0.321883	1.12106	2.35	2.663	23.43	27.62		2	0.458	2.563	2.963	24.53	28.98
R3	2.19	4.5	0.486667	218.328	83.9724	0.215209	0.358682		F3	31.47	38.3	37.98	36.5	27.7992	1.13205		E	G	Yeld	Tensile		3	0.486667	174.663	67.1779	0.172167	0.286946	1.13205	2.237	2.512	22.85	26.83		3	0.389333	2.442	2.793	23.87	28.14
R4	1.92	3.5	0.548571	255.791	98.381	0.252136	0.420227		F4	34.02	39.06	38.94	38.16	30.3894	1.11947		222000	85384.6	218.829	364.714		4	0.548571	204.632	78.7048	0.201709	0.336182	1.11947	2.393	2.721	23.65	27.91		4	0.438857	2.608	3.028	24.79	29.28
R5	2.21	3.5	0.631429	239.684	92.1862	0.23626	0.393767		F5	39.3	41.69	41.34	38.82	35.0303	1.12189							5	0.631429	191.747	73.749	0.189008	0.315013	1.12189	2.329	2.633	23.31	27.48		5	0.505143	2.54	2.931	24.4	28.83
R6	2.25	3	0.75	290.148	111.595	0.286003	0.476672		F6	29.69	37.9	37.33	34.89	25.8454	1.14875		Coisinha					6	0.75	232.118	89.2763	0.228802	0.381337	1.14875	2.476	2.847	23.88	28.28		6	0.6	2.695	3.169	25.11	29.69
R7	1.94	4	0.485	282.215	108.544	0.278183	0.463639		F7	34.7	39.64	39.36	38.1	31.1243	1.11488		E	G	Yeld	Tensile		7	0.485	225.772	86.8353	0.222547	0.370911	1.11488	2.491	2.858	24.18	28.56		7	0.388	2.711	3.18	25.39	29.97
R8	1.69	4	0.4225	286.248	110.096	0.282159	0.470265		F8	30.25	38.35	38.1	35.3	27.0054	1.12015		184900	71115.4	182.259	303.764		8	0.4225	228.999	88.0764	0.225727	0.376212	1.12015	2.5	2.872	24.22	28.58		8	0.338	2.925	25.42	30	30
R9	2.22	4	0.555	201.513	77.5048	0.198634	0.331056		F9	28.7	37.03	36.55	36.27	25.7024	1.11663							9	0.555	161.21	62.0039	0.158907	0.264845	1.11663	2.18	2.432	22.66	26.54		9	0.444	2.383	2.706	23.64	27.85
R10	1.87	3.5	0.534286	184.879	71.1073	0.182238	0.30373		F10	34.84	39.52	39.2	38.14	30.9364	1.12618							10	0.534286	147.903	56.8859	0.14579	0.242984	1.12618	2.098	2.327	22.25	25.95		10	0.427429	2.295	2.588	23.17	27.23
																						media										27.3411							28.69
Frequências						Frequências Poisson -20% = 0,295						Frequências Poisson +20% = 0,443											ráquilas ensaio de vibraçao						Frequências					ráquilas ensaio de vibraçao		Frequências
	Freq 1	Freq 2	Freq 3	Freq 4			Freq 1	Freq 2	Freq 3	Freq 4			Freq 1	Freq 2	Freq 3	Freq 4								E(MPa) +20%	G	Yeld	Tensile		Freq 1	Freq 2	Freq 3	Freq 4			ρ (g/cm3) +20%	Freq 1	Freq 2	Freq 3	Freq 4
1	2.294	2.586	23.15	27.22		1	2.288	2.576	22.89	26.79		1	2.32	2.618	24.06	28.56							1	221.855	85.3288	0.218685	0.364476		2.462	2.82	23.98	28.3		1	0.544	2.292	2.585	23.13	27.21
2	2.561	2.96	24.5	28.98		2	2.553	2.949	24.21	28.43		2	2.597	2.993	25.46	30.67							2	293.893	113.036	0.289695	0.482825		2.741	3.229	25.5	30.14		2	0.687	2.559	2.958	24.46	28.97
3	2.441	2.791	23.84	28.14		3	2.434	2.78	23.56	27.64		3	2.472	2.823	24.78	29.67							3	261.994	100.767	0.258251	0.430419		2.616	3.045	24.76	29.26		3	0.584	2.439	2.789	23.81	28.13
4	2.606	3.026	24.76	29.28		4	2.597	3.014	24.46	28.71		4	2.643	3.059	25.73	31.03							4	306.949	118.057	0.302564	0.504273		2.788	3.299	25.79	30.46		4	0.658286	2.604	3.023	24.72	29.27
5	2.538	2.928	24.36	28.83		5	2.7	24.7	28.28	28.28		5	2.573	2.96	25.32	30.49							5	287.621	110.623	0.283512	0.47252		2.923	25.35	29.98	29.98		5	0.757714	2.536	2.925	24.32	28.82
6	2.692	3.166	25.07	29.68		6	2.887	24.75	29.05	29.05		6	2.734	3.2	26.05	31.58							6	348.178	133.914	0.343204	0.572006		3.125	26.17	30.89	30.89		6	0.9	2.689	3.162	25.02	29.67
7	2.71	3.177	25.36	29.96		7	2.7	3.165	25.06	29.35		7	2.751	3.212	26.37	31.85							7	338.658	130.253	0.33382	0.556366		2.897	3.466	26.47	31.19		7	0.582	2.708	3.175	25.33	29.96
8	2.924	25.39	29.99	58.09		8	2.916	25.11	29.37	29.37		8	2.761	3.228	26.41	31.89							8	343.498	132.115	0.338591	0.564318		2.906	3.483	26.53	31.22		8	0.507	2.925	25.44	30	30
9	2.381	2.703	23.6	27.84		9	2.374	2.693	23.33	27.38		9	2.41	2.736	24.53	29.29							9	241.815	93.0058	0.238361	0.397268		2.554	2.948	24.48	28.95		9	0.666	2.379	2.701	23.57	27.83
10	2.293	2.586	23.14	27.22		10	2.287	2.575	22.87	26.8		10	2.32	2.617	24.04	28.57							10	221.855	85.3288	0.218685	0.364476		2.462	2.82	23.97	28.31		10	0.641143	2.292	2.584	23.11	27.22
																							media									29.84							28.6789
media			24.8078	31.8067						28.1522						30.3256
OBS: as ráquilas em destaque foram eliminadas das médias.
		24.81
	E(MPa) -20%	-100
	E(MPa) +20%	-100
	ρ (g/cm3) -20%	-100
	ρ (g/cm3) +20%	-100
	ν -20%	-100
	ν +20%	-100

## Sheet: BD40
ráquilas ensaio de vibraçao									frutos ensaio de vibraçao								Poisson					ráquilas ensaio de vibraçao						Fruto	Frequências					ráquilas ensaio de vibraçao						Fruto	Frequências
	m (g)	V(cm3)	ρ (g/cm3)	E(MPa)	G	Yeld	Tensile			m (g)	a(mm)	b(mm)	c(mm)	V(cm3)	ρ (g/cm3)		0.369096						ρ (g/cm3)	E(MPa) -20%	G	Yeld	Tensile	ρ (g/cm3)	Freq 1	Freq 2	Freq 3	Freq 4			ρ (g/cm3) -20%	E(MPa)	G	Yeld	Tensile	ρ (g/cm3)	Freq 1	Freq 2	Freq 3	Freq 4
R1	1.96	4	0.49	294.058	113.099	0.289858	0.483096		F1	38.54	41.51	40.19	37.74	32.9654	1.1691		Fruto					1	0.49	235.247	90.4795	0.231886	0.386477	1.1691	3.312	4.415	15.12	31.87		1	0.392	184.879	71.1073	0.182238	0.30373	1.1691	3.58	4.906	16.3	33.49
R2	1.4	3.5	0.4	363.357	139.753	0.358166	0.596943		F2	38.19	42.15	41.74	34.87	32.1209	1.18895		E	G	Yeld	Tensile		2	0.4	290.685	111.802	0.286533	0.477555	1.18895	3.536	4.838	16.09	33.12		2	0.32	244.911	94.1965	0.241412	0.402354	1.18895	3.823	5.37	17.4	34.72
R3	1.6	4	0.4	147.145	56.5942	0.145043	0.241738		F3	46.47	44.05	43.94	38.56	39.0777	1.18917		222000	85384.6	218.829	364.714		3	0.4	117.716	45.2753	0.116034	0.19339	1.18917	2.673	12.28	26.74	26.74		3	0.32	218.328	83.9724	0.215209	0.358682	1.18917	2.904	13.03	28.3	28.3
R4	1.57	4	0.3925	344.678	132.568	0.339754	0.566257		F4	45.42	44.19	43.75	39.69	40.1762	1.13052							4	0.3925	275.742	106.055	0.271803	0.453005	1.13052	3.57	4.901	16.21	33.57		4	0.314	255.791	98.381	0.252136	0.420227	1.13052	3.848	5.373	17.51	35.21
R5	1.43	3.5	0.408571	265.594	102.151	0.261799	0.436332		F5	47.97	45.18	44.5	40.02	42.1278	1.13868		Coisinha					5	0.408571	212.475	81.7211	0.209439	0.349066	1.13868	3.242	4.267	14.84	31.56		5	0.326857	239.684	92.1862	0.23626	0.393767	1.13868	3.503	4.74	15.95	33.2
R6	1.33	3.5	0.38	203.188	78.1492	0.200285	0.333809		F6	44.19	44.22	42.91	38.7	38.448	1.14934		E	G	Yeld	Tensile		6	0.38	162.55	62.5194	0.160228	0.267047	1.14934	2.944	3.757	13.64	29.5		6	0.304	290.148	111.595	0.286003	0.476672	1.14934	3.181	4.163	14.58	31.12
R7	1.56	4.5	0.346667	228.184	87.7629	0.224924	0.374873		F7	44.83	43.81	43.31	39.32	39.0626	1.14765		184900	71115.4	182.259	303.764		7	0.346667	182.547	70.2104	0.179939	0.299899	1.14765	3.065	3.959	14.11	30.35		7	0.277333	282.215	108.544	0.278183	0.463639	1.14765	3.313	4.4	15.13	31.98
R8	1.59	4	0.3975	257.388	98.9952	0.253711	0.422851		F8	31.13	38.82	38.16	33.49	25.9756	1.19843							8	0.3975	205.91	79.1962	0.202968	0.338281	1.19843	3.133	4.131	14.33	30.56		8	0.318	286.248	110.096	0.282159	0.470265	1.19843	3.379	4.556	15.4	32.15
R9	1.54	4.5	0.342222	211.796	81.4601	0.208771	0.347951		F9	52.02	46.75	45.72	39.61	44.328	1.17352							9	0.342222	169.437	65.1681	0.167016	0.278361	1.17352	2.954	3.781	13.65	29.48		9	0.273778	201.513	77.5048	0.198634	0.331056	1.17352	3.193	4.2	14.61	31.09
R10	2.13	4	0.5325	290.995	111.921	0.286838	0.478064		F10	44	43.32	42.88	37.49	36.4623	1.20672							10	0.5325	232.796	89.537	0.229471	0.382451	1.20672	3.247	4.323	14.83	31.28		10	0.426	184.879	71.1073	0.182238	0.30373	1.20672	3.521	4.868	15.98	32.88
				260.638																		media										30.803		media										32.414
Frequências						Frequências Poisson -20% = 0,295						Frequências Poisson +20% = 0,443										ráquilas ensaio de vibraçao						Fruto	Frequências					ráquilas ensaio de vibraçao						Fruto	Frequências
	Freq 1	Freq 2	Freq 3	Freq 4			Freq 1	Freq 2	Freq 3	Freq 4			Freq 1	Freq 2	Freq 3	Freq 4							ρ (g/cm3)	E(MPa) +20%	G	Yeld	Tensile	ρ (g/cm3)	Freq 1	Freq 2	Freq 3	Freq 4			ρ (g/cm3) +20%	E(MPa)	G	Yeld	Tensile	ρ (g/cm3)	Freq 1	Freq 2	Freq 3	Freq 4
1	3.58	4.919	16.29	33.47		1	3.634	4.883	16.53	32.9		1	4.231	4.97	20.71	38.56						1	0.49	352.87	135.719	0.347829	0.579715	1.1691	3.816	5.368	17.36	34.76		1	0.588	184.879	71.1073	0.182238	0.30373	1.1691	3.583	4.945	16.28	33.45
2	3.82	5.367	17.4	34.7		2	3.878	5.348	17.61	34.16		2	4.548	5.494	21.56	39.59						2	0.4	436.028	167.703	0.429799	0.716332	1.18895	4.073	5.839	18.59	35.97		2	0.48	244.911	94.1965	0.241412	0.402354	1.18895	3.826	5.413	17.39	34.68
3	2.792	3.515	13.03	28.29		3	2.928	13.35	27.75	27.75		3	3.199	3.594	17.87	33.86						3	0.4	176.574	67.913	0.174051	0.290085	1.18917	2.977	3.829	13.73	29.58		3	0.48	218.328	83.9724	0.215209	0.358682	1.18917	2.9	13.02	28.27	28.27
4	3.845	5.37	17.51	35.19		4	3.904	5.349	17.73	34.63		4	4.57	5.474	21.83	21.83						4	0.3925	413.614	159.082	0.407705	0.679508	1.13052	4.099	5.843	18.69	36.5		4	0.471	255.791	98.381	0.252136	0.420227	1.13052	3.848	5.398	17.5	35.17
5	3.508	4.779	15.95	33.18		5	3.557	4.716	16.21	32.6		5	4.127	4.808	20.53	38.43						5	0.408571	318.712	122.582	0.314159	0.523599	1.13868	3.728	5.158	16.97	34.5		5	0.490286	239.684	92.1862	0.23626	0.393767	1.13868	3.5	4.743	15.94	33.16
6	3.179	4.161	14.57	31.11		6	3.241	4.212	14.87	30.52		6	3.704	4.227	19.34	36.54						6	0.38	243.826	93.779	0.240342	0.40057	1.14934	3.396	4.594	15.44	32.42		6	0.456	290.148	111.595	0.286003	0.476672	1.14934	3.177	4.159	14.57	31.09
7	3.312	4.398	15.12	31.97		7	3.361	4.377	15.4	31.38		7	3.883	4.483	19.81	37.32						7	0.346667	273.82	105.316	0.269909	0.449848	1.14765	3.526	4.788	16.05	33.28		7	0.416	282.215	108.544	0.278183	0.463639	1.14765	3.314	4.417	15.12	31.95
8	3.377	4.553	15.39	32.14		8	3.432	4.553	15.65	31.57		8	3.978	4.629	19.88	37.28						8	0.3975	308.865	118.794	0.304453	0.507421	1.19843	3.597	4.959	16.37	33.43		8	0.477	286.248	110.096	0.282159	0.470265	1.19843	3.378	4.565	15.39	32.12
9	3.191	4.198	14.61	31.08		9	3.245	4.195	14.89	30.5		9	3.729	4.282	19.3	36.43						9	0.342222	254.155	97.7521	0.250525	0.417541	1.17352	3.339	4.574	15.49	32.39		9	0.410667	201.513	77.5048	0.198634	0.331056	1.17352	3.19	4.196	14.6	31.07
10	3.509	4.809	15.97	32.86		10	3.566	4.799	16.21	32.29		10	4.147	4.865	20.33	37.87						10	0.5325	349.194	134.306	0.344206	0.573676	1.20672	3.739	5.245	17.01	34.13		10	0.639	184.879	71.1073	0.182238	0.30373	1.20672	3.504	4.796	15.96	32.84
media				32.399						31.83						35.771						media										33.696												32.38
			32.4
		E(MPa) -20%	-4.92901
		E(MPa) +20%	4
		ρ (g/cm3) -20%	0.0432099
		ρ (g/cm3) +20%	-0.0617284
		ν -20%	-1.75926
		ν +20%	10.4043
		38.99	-58.2201	-14.1575		58.2201	14.1575
		17.77	-2.08216	95.2729		2.08216	95.2729
		26.35	-50.5503	7.36243		50.5503	7.36243
		17.89	-2.12409	96.7021		2.12409	96.7021
		25.64	-37.7925	29.4072		37.7925	29.4072
		28.72	-49.2688	8.32173		49.2688	8.32173
		22.99	-34.2323	39.0605		34.2323	39.0605
		29.96	-48.6315	7.27637		48.6315	7.27637
		26.02	-43.8509	19.4466		43.8509	19.4466
		27.74	-42.4297	18.4571		42.4297	18.4571
			-36.9182	30.7149		36.9182	33.5464

## Sheet: BGP29
ráquilas ensaio de vibraçao									frutos ensaio de vibraçao								Poisson					ráquilas ensaio de vibraçao						Fruto	Frequências					ráquilas ensaio de vibraçao						Fruto	Frequências
	m (g)	V(cm3)	ρ (g/cm3)	E(MPa)	G	Yeld	Tensile			m (g)	a(mm)	b(mm)	c(mm)	V(cm3)	ρ (g/cm3)		0.369096						ρ (g/cm3)	E(MPa) -20%	G	Yeld	Tensile	ρ (g/cm3)	Freq 1	Freq 2	Freq 3	Freq 4			ρ (g/cm3) -20%	E(MPa)	G	Yeld	Tensile	ρ (g/cm3)	Freq 1	Freq 2	Freq 3	Freq 4
R1	2.32	4.5	0.515556	232.181	89.3005	0.228864	0.381441		F1	48.29	44.68	44.49	44.47	46.2837	1.04335		Fruto					1	0.515556	185.745	71.4404	0.183091	0.305152	1.04335	3.367	14.86	31.93	31.93		1	0.412444	184.879	71.1073	0.182238	0.30373	1.04335	3.492	4.648	15.95	33.65
R2	2.25	4.5	0.5	270.225	103.933	0.266365	0.443941		F2	49.71	45.16	44.98	44.61	47.4451	1.04774		E	G	Yeld	Tensile		2	0.5	216.18	83.1461	0.213092	0.355153	1.04774	3.399	4.495	15.54	33		2	0.4	244.911	94.1965	0.241412	0.402354	1.04774	3.676	5.005	16.72	34.72
R3	2.53	4	0.6325	324.924	124.971	0.320283	0.533804		F3	47.91	44.6	44.15	44.13	45.4973	1.05303		222000	85384.6	218.829	364.714		3	0.6325	259.94	99.9767	0.256226	0.427044	1.05303	3.607	4.871	16.44	34.29		3	0.506	218.328	83.9724	0.215209	0.358682	1.05303	3.901	5.415	17.76	35.99
R4	1.77	4	0.4425	441.317	169.737	0.435012	0.72502		F4	46.52	44.26	44.23	42.99	44.0638	1.05574							4	0.4425	353.053	135.79	0.34801	0.580016	1.05574	4.016	5.649	18.26	36.58		4	0.354	255.791	98.381	0.252136	0.420227	1.05574	4.34	6.231	19.81	38.26
R5	2.18	4	0.545	369.365	142.064	0.364088	0.606814		F5	58.14	47.3	47.23	47.21	55.2203	1.05287		Coisinha					5	0.545	295.492	113.651	0.291271	0.485451	1.05287	3.779	5.211	17.18	35.27		5	0.436	239.684	92.1862	0.23626	0.393767	1.05287	4.087	5.787	18.59	36.97
R6	3.2	5	0.64	220.047	84.6334	0.216903	0.361506		F6	51.48	45.64	45.44	43.98	47.7557	1.07799		E	G	Yeld	Tensile		6	0.64	176.038	67.7067	0.173523	0.289205	1.07799	3.247	14.38	30.98	30.98		6	0.512	290.148	111.595	0.286003	0.476672	1.07799	3.369	4.454	15.41	32.67
R7	1.99	3.5	0.568571	402.718	154.892	0.396965	0.661608		F7	45.39	43.8	43.68	43.09	43.1637	1.05158		184900	71115.4	182.259	303.764		7	0.568571	322.174	123.913	0.317572	0.529287	1.05158	3.894	5.423	17.71	35.93		7	0.454857	282.215	108.544	0.278183	0.463639	1.05158	4.214	6.022	19.18	37.63
R8	2.26	4	0.565	188.911	72.6582	0.186213	0.310354		F8	44.29	43.6	43.42	41.94	41.571	1.06541							8	0.565	151.129	58.1266	0.14897	0.248283	1.06541	3.095	13.85	30.05	30.05		8	0.452	286.248	110.096	0.282159	0.470265	1.06541	3.222	4.201	14.79	31.74
R9	2.23	3.5	0.637143	257.459	99.0227	0.253781	0.422968		F9	55.32	46.75	46.65	46.57	53.1772	1.0403							9	0.637143	205.967	79.2181	0.203025	0.338375	1.0403	3.497	15.35	32.73	32.73		9	0.509714	201.513	77.5048	0.198634	0.331056	1.0403	3.621	4.881	16.51	34.46
R10	2.09	4	0.5225	232.181	89.3005	0.228864	0.381441		F10	41.99	42.4	42.17	41.33	38.692	1.08524							10	0.5225	185.745	71.4404	0.183091	0.305152	1.08524	3.167	4.099	14.58	31.3		10	0.418	184.879	71.1073	0.182238	0.30373	1.08524	3.424	4.557	15.63	32.99
																																33.206												34.908
Frequências						Frequências Poisson -20% = 0,295						Frequências Poisson +20% = 0,443										ráquilas ensaio de vibraçao						Fruto	Frequências					ráquilas ensaio de vibraçao						Fruto	Frequências
	Freq 1	Freq 2	Freq 3	Freq 4			Freq 1	Freq 2	Freq 3	Freq 4			Freq 1	Freq 2	Freq 3	Freq 4							ρ (g/cm3)	E(MPa) +20%	G	Yeld	Tensile	ρ (g/cm3)	Freq 1	Freq 2	Freq 3	Freq 4			ρ (g/cm3) +20%	E(MPa)	G	Yeld	Tensile	ρ (g/cm3)	Freq 1	Freq 2	Freq 3	Freq 4
1	3.489	4.645	15.94	33.62		1	3.545	4.623	16.23	33		1	4.09	4.709	20.84	39.2						1	0.515556	278.617	107.161	0.274637	0.457729	1.04335	3.723	5.102	16.92	35		1	0.618667	184.879	71.1073	0.182238	0.30373	1.04335	3.485	4.64	15.93	33.6
2	3.677	5.029	16.71	34.69		2	3.726	4.951	16.98	34.08		2	4.325	5.04	21.47	21.47						2	0.5	324.27	124.719	0.319637	0.532729	1.04774	3.908	5.424	17.79	36.07		2	0.6	244.911	94.1965	0.241412	0.402354	1.04774	3.664	4.97	16.7	34.67
3	3.895	5.402	17.74	35.96		3	3.956	5.38	17.99	35.37		3	4.619	5.469	22.29	22.29						3	0.6325	389.909	149.965	0.384339	0.640565	1.05303	4.151	5.881	18.93	37.32		3	0.759	218.328	83.9724	0.215209	0.358682	1.05303	3.891	5.398	17.73	35.93
4	4.35	6.305	19.8	38.24		4	4.398	6.203	20	37.7		4	5.164	6.317	23.97	23.97						4	0.4425	529.58	203.685	0.522015	0.870024	1.05574	4.629	6.769	21.2	39.58		4	0.531	255.791	98.381	0.252136	0.420227	1.05574	4.337	6.239	19.79	38.21
5	4.077	5.744	18.58	36.94		5	4.138	5.716	18.8	36.37		5	4.845	5.809	22.98	22.98						5	0.545	443.238	170.476	0.436906	0.728177	1.05287	4.348	6.256	19.85	38.3		5	0.654	239.684	92.1862	0.23626	0.393767	1.05287	4.075	5.752	18.57	36.91
6	3.518	15.39	32.64	54.64		6	3.555	15.69	32.04	32.04		6	3.936	4.515	20.27	38.16						6	0.64	264.056	101.56	0.260284	0.433807	1.07799	3.585	4.851	16.34	34.01		6	0.768	290.148	111.595	0.286003	0.476672	1.07799	3.515	15.38	32.62	32.62
7	4.204	5.98	19.17	37.6		7	4.264	5.951	19.38	37.04		7	5	6.047	23.47	23.47						7	0.568571	483.262	185.87	0.476358	0.79393	1.05158	4.485	6.51	20.51	38.95		7	0.682286	282.215	108.544	0.278183	0.463639	1.05158	4.199	5.97	19.16	37.57
8	3.351	14.78	31.71	53.61		8	3.386	15.1	31.11	31.11		8	3.73	4.231	19.79	37.39						8	0.565	226.694	87.1898	0.223455	0.372425	1.06541	3.424	4.548	15.65	33.08		8	0.678	286.248	110.096	0.282159	0.470265	1.06541	3.349	14.77	31.69	31.69
9	3.617	4.879	16.49	34.43		9	3.675	4.86	16.77	33.81		9	4.258	4.943	21.31	39.91						9	0.637143	308.951	118.827	0.304537	0.507562	1.0403	3.851	5.31	17.54	35.8		9	0.764571	201.513	77.5048	0.198634	0.331056	1.0403	3.612	4.871	16.48	34.39
10	3.421	4.554	15.63	32.97		10	3.476	4.534	15.91	32.36		10	4.01	4.617	20.43	38.44						10	0.5225	278.617	107.161	0.274637	0.457729	1.08524	3.652	5.014	16.59	34.32		10	0.627	184.879	71.1073	0.182238	0.30373	1.08524	3.427	4.602	15.62	32.94
media				39.27						34.288						30.728																36.243												34.853
		28.12	-43.3144	19.559		43.3144	19.559
		29.57	-43.49	17.3148		43.49	17.3148
		32.89	-46.0626	9.33414		46.0626	9.33414
		27.12	-26.9912	41.0029		26.9912	41.0029
		31.66	-41.314	16.6772		41.314	16.6772
		38.01	-14.1279	43.7516		14.1279	43.7516
		27.28	-29.7287	37.8299		29.7287	37.8299
		31.02	2.22437	72.824		2.22437	72.824
		28.74	-42.6235	19.7982		42.6235	19.7982
		25.2	-37.9762	30.8333		37.9762	30.8333
			-32.3404	30.8925		32.7853	30.8925
			39.27
		E(MPa) -20%	-15.4418
		E(MPa) +20%	-7.70817
		ρ (g/cm3) -20%	-11.1077
		ρ (g/cm3) +20%	-11.2478
		ν -20%	-12.6865
		ν +20%	-21.752

## Sheet: BGP35
ráquilas ensaio de vibraçao									frutos ensaio de vibraçao								Poisson					ráquilas ensaio de vibraçao						Fruto	Frequências					ráquilas ensaio de vibraçao		Frequências
	m (g)	V(cm3)	ρ (g/cm3)	E(MPa)	G	Yeld	Tensile			m (g)	a(mm)	b(mm)	c(mm)	V(cm3)	ρ (g/cm3)		0.369096						ρ (g/cm3)	E(MPa) -20%	G	Yeld	Tensile	ρ (g/cm3)	Freq 1	Freq 2	Freq 3	Freq 4			ρ (g/cm3) -20%	Freq 1	Freq 2	Freq 3	Freq 4
R1	3.59	6	0.598333	297.586	114.456	0.293335	0.488892		F1	22	42.27	42.1	41.39	38.5652	0.570462		Fruto					1	0.598333	238.069	91.565	0.234668	0.391113	0.570462	3.542	4.082	33.9	33.9		1	0.478667	4.152	35.7	42.35	35.7
R2	4.45	6	0.741667	150.202	57.7699	0.148056	0.24676		F2	39.3	41.74	41.71	40.96	37.3369	1.05258		E	G	Yeld	Tensile		2	0.741667	120.161	46.2159	0.118445	0.197408	1.05258	2	2.194	22.16	25.63		2	0.593333	2.183	2.424	23.04	26.91
R3	3.9	5	0.78	168.546	64.8256	0.166139	0.276898		F3	37.86	41.11	40.98	39.41	34.7626	1.0891		222000	85384.6	218.829	364.714		3	0.78	134.837	51.8605	0.132911	0.221518	1.0891	2.052	2.262	22.2	25.84		3	0.624	2.246	2.514	23.11	27.13
R4	3.3	6	0.55	160.121	61.5849	0.157833	0.263056		F4	36.81	41.17	40.95	39.99	35.2998	1.04278							4	0.55	128.097	49.268	0.126267	0.210445	1.04278	2.054	2.258	22.56	26.13		4	0.44	2.251	2.511	23.45	27.43
R5	3.56	5	0.712	147.953	56.905	0.145839	0.243066		F5	40.42	42.34	42.29	40.82	38.269	1.05621		Coisinha					5	0.712	118.362	45.524	0.116672	0.194453	1.05621	1.976	2.162	22.09	25.52		5	0.5696	2.168	2.405	22.96	26.79
R6	3.09	5	0.618	136.922	52.6621	0.134966	0.224943		F6	36.1	40.02	39.96	38.34	32.1026	1.12452		E	G	Yeld	Tensile		6	0.618	109.537	42.1297	0.107972	0.179954	1.12452	1.854	2.021	21.17	24.32		6	0.4944	2.034	2.246	21.98	25.53
R7	2.41	3.5	0.688571	250.05	96.1732	0.246478	0.410797		F7	40.14	41.71	41.31	39.87	35.9689	1.11596		184900	71115.4	182.259	303.764		7	0.688571	200.04	76.9386	0.197183	0.328638	1.11596	2.373	2.692	23.54	27.8		7	0.550857	2.587	2.997	24.67	29.17
R8	4.11	6	0.685	136.446	52.4793	0.134497	0.224161		F8	40.97	42.16	41.9	40.05	37.0427	1.10602							8	0.685	109.157	41.9834	0.107597	0.179329	1.10602	1.868	2.036	21.32	24.5		8	0.548	2.052	2.265	22.14	25.72
R9	4.86	6.5	0.747692	194.687	74.8797	0.191906	0.319843		F9	42.31	42.68	42.39	39.67	37.5782	1.12592							9	0.747692	155.75	59.9038	0.153525	0.255875	1.12592	2.142	2.385	22.38	26.22		9	0.598154	2.339	2.649	23.35	27.52
R10	3.12	5	0.624	297.586	114.456	0.293335	0.488892		F10	34.97	40.06	39.83	38.22	31.9299	1.09521							10	0.624	238.069	91.565	0.234668	0.391113	1.09521	2.563	2.954	24.62	29.14		10	0.4992	3.007	25.97	30.6	30.6
																																27.3075							28.6812
Frequências						Frequências Poisson -20% = 0,295						Frequências Poisson +20% = 0,443										ráquilas ensaio de vibraçao						Fruto	Frequências					ráquilas ensaio de vibraçao		Frequências
	Freq 1	Freq 2	Freq 3	Freq 4			Freq 1	Freq 2	Freq 3	Freq 4			Freq 1	Freq 2	Freq 3	Freq 4							ρ (g/cm3)	E(MPa) +20%	G	Yeld	Tensile	ρ (g/cm3)	Freq 1	Freq 2	Freq 3	Freq 4			ρ (g/cm3) +20%	Freq 1	Freq 2	Freq 3	Freq 4
1	4.144	35.57	42.32	80.24		1	4.134	35.24	41.43	35.24		1	3.097	4.582	36.99	36.99						1	0.598333	357.104	137.348	0.352002	0.58667	0.570462	4.472	37.27	44.08	37.27		1	0.718	4.139	35.51	42.31	35.51
2	2.179	2.419	22.99	26.9		2	2.174	2.407	22.73	26.55		2	2.223	2.486	23.87	28.07						2	0.741667	180.242	69.3238	0.177667	0.296112	1.05258	2.438	2.642	23.74	27.98		2	0.89	2.177	2.416	22.95	26.89
3	2.246	2.515	23.06	27.12		3	2.239	2.502	22.8	26.72		3	2.272	2.549	23.95	28.38						3	0.78	202.256	77.7907	0.199366	0.332277	1.0891	2.411	2.738	23.85	28.2		3	0.936	2.241	2.508	23.01	27.11
4	2.25	2.509	23.41	27.42		4	2.245	2.498	23.15	27.04		4	2.274	2.543	24.32	28.66						4	0.55	192.145	73.9019	0.1894	0.315667	1.04278	2.418	2.734	24.2	28.52		4	0.66	2.255	2.515	23.38	27.41
5	2.163	2.399	22.91	26.78		5	2.159	2.388	22.65	26.43		5	2.185	2.433	23.79	27.93						5	0.712	177.544	68.286	0.175007	0.291679	1.05621	2.327	2.615	23.65	27.85		5	0.8544	2.162	2.397	22.87	26.77
6	2.033	2.243	21.95	25.52		6	2.028	2.232	21.7	25.21		6	2.071	2.304	22.79	26.56						6	0.618	164.306	63.1946	0.161959	0.269931	1.12452	2.188	2.445	22.64	26.55		6	0.7416	2.031	2.241	21.92	25.51
7	2.585	2.994	24.63	29.16		7	2.576	2.983	24.34	28.6		7	2.621	3.028	25.6	30.89						7	0.688571	300.061	115.408	0.295774	0.492957	1.11596	2.767	3.265	25.65	30.34		7	0.826286	2.583	2.991	24.59	29.16
8	2.046	2.257	22.1	25.71		8	1.229	2.322	10.58	27.92		8	2.065	2.29	22.94	26.76						8	0.685	163.735	62.9751	0.161396	0.268994	1.10602	2.203	2.461	22.8	26.75		8	0.822	2.045	2.256	22.06	25.7
9	2.337	2.646	23.3	27.51		9	2.33	2.635	23.04	27.06		9	2.365	2.678	24.21	28.92						9	0.747692	233.625	89.8557	0.230287	0.383812	1.12592	2.507	2.884	24.15	28.61		9	0.897231	2.336	2.645	23.26	27.5
10	3.001	25.86	30.58	58.74		10	2.991	25.54	29.93	29.93		10	2.829	3.32	26.88	32.56						10	0.624	357.104	137.348	0.352002	0.58667	1.09521	3.237	27.03	31.83	31.83		10	0.7488	2.998	25.8	30.57	30.57
media			26.5							28.5538						30.03																29.8425							28.64
			26.5
		E(MPa) -20%	-100
		E(MPa) +20%	-100
		ρ (g/cm3) -20%	-100
		ρ (g/cm3) +20%	-100
		ν -20%	-100
		ν +20%	-100

## Sheet: todos
BD 27	23.15
	23.84
	24.76
	24.36
	25.07
	25.36
	29.99
	23.6
	23.14
BD 40	33.47
	34.7
	28.29
	35.19
	33.18
	31.11
	31.97
	32.14
	31.08
	32.86
BGP 29	33.62
	34.69
	35.96
	38.24
	36.94
	54.64
	37.6
	53.61
	34.43
	32.97
BGP 35	42.32
	22.99
	23.06
	23.41
	22.91
	24.63
	22.1
	30.58
media	31.1341

## Sheet: sensibilidade
	E (+20%)	incremento	E (-20%)	incremento	ρ (+20%)	incremento	ρ (-20%)	incremento	Poisson(+20%)	incremento	Poisson(-20%)	incremento
	32.9133	3.46839	27.3411	-4.70799	28.6789	-0.525908	28.69	0.139134	30.3256	1.87484	28.1522	-1.36205
	29.84		30.803		32.38		32.414		35.771		31.83
	36.243		33.206		34.1662		34.908		30.728		34.288
	29.8425		27.3075		28.64		28.6812		30.03		28.5538
média (freq)	32.2097		29.6644		30.9663		31.1733		31.7136		30.706
