# Supplementary material for: Modal properties of fruit-rachilla system of the macaw palm
Source: PLoS One. 2021 Jan 25;16(1):e0237291. doi: 10.1371/journal.pone.0237291 (PMC7833149; doi:10.1371/journal.pone.0237291)
Supplement: S2 Data — (XLSX) [file pone.0237291.s002.xlsx]

## Sheet: BD27 verde
	experimental	Simulados		erro percentual			RMSE		soma dos quadrados (real - est)^2
	Varredura (Hz)	Modo 4 (Hz)		Modo 3 (%)	erro padrao (Hz)	erro abs médio	Modo 4 (Hz)		Modo 4
FR1	32.39	23.15		-28.5273	9.24	28.5273	2.82101		85.3776
FR3	39.87	23.84		-40.2057	16.03	40.2057			256.961
FR4	37.96	24.76		-34.7734	13.2	34.7734			174.24
FR5	27.09	24.36		-10.0775	2.73	10.0775			7.4529
FR6	27.01	25.07		-7.18252	1.94	7.18252			3.7636
FR7	29.05	25.36		-12.7022	3.69	12.7022			13.6161
FR8	31.77	29.99		-5.60277	1.78	5.60277			3.1684
FR9	18.02	23.6		30.9656	-5.58	30.9656			31.1364
FR10	31.44	23.14		-26.3995	8.3	26.3995			68.89
media	30.5111	24.8078	#DIV/0!	-14.945	5.70333	21.8263
D MEDIO	4.63877	1.33259
CV	0.152035	0.0537167
								reta:
								x	y
								0	0
								32.39	32.39
								39.87	39.87
								37.96	37.96
								27.09	27.09
								27.01	27.01
								29.05	29.05
								31.77	31.77
								18.02	18.02
								31.44	31.44
								45	45

## Sheet: BD40 verde
	Experimental	Simulados		erro percentual	erro padrao (Hz)		RMSE		soma dos quadrados (real - est)^2
	Varredura (Hz)	Modo 4 (Hz)		Modo 4 (%)	Modo 4 (%)	erro abs médio	Modo 4 (Hz)		Modo 4
FR1	38.99	33.47		-14.1575	5.52	14.1575	2.86343		30.4704
FR2	17.77	34.7		95.2729	-16.93	95.2729			286.625
FR3	26.35	28.29		7.36243	-1.94	7.36243			3.7636
FR4	17.89	35.19		96.7021	-17.3	96.7021			299.29
FR5	25.64	33.18		29.4072	-7.54	29.4072			56.8516
FR6	28.72	31.11		8.32173	-2.39	8.32173			5.7121
FR7	22.99	31.97		39.0605	-8.98	39.0605			80.6404
FR8	29.96	32.14		7.27637	-2.18	7.27637			4.7524
FR9	26.02	31.08		19.4466	-5.06	19.4466			25.6036
FR10	27.74	32.86		18.4571	-5.12	18.4571			26.2144
media	26.207	32.399		30.7149	-6.192	33.5464			81.9923
D MEDIO	4.145	1.481
CV	0.158164	0.0457113
								reta:
								x	y
								0	0
								38.99	38.99
								17.77	17.77
								26.35	26.35
								17.89	17.89
								25.64	25.64
								28.72	28.72
								22.99	22.99
								29.96	29.96
								26.02	26.02
								27.74	27.74
								45	45

## Sheet: BGP29 verde
	Experimental	Simulados		erro percentual	erro padrao (Hz)	erro abs medio	RMSE		soma dos quadrados (real - est)
	Varredura (Hz)	Modo 4 (Hz)		Modo 4 (%)	Modo 4 (%)		Modo 4 (%)		Modo 4
FR1	28.12	33.62		19.559	-5.5	19.559	3.46921		30.25
FR2	29.57	34.69		17.3148	-5.12	17.3148			26.2144
FR3	32.89	35.96		9.33414	-3.07	9.33414			9.4249
FR4	27.12	38.24		41.0029	-11.12	41.0029			123.654
FR5	31.66	36.94		16.6772	-5.28	16.6772			27.8784
FR6	38.01	54.64		43.7516	-16.63	43.7516			276.557
FR7	27.28	37.6		37.8299	-10.32	37.8299			106.502
FR8	31.02	53.61		72.824	-22.59	72.824			510.308
FR9	28.74	34.43		19.7982	-5.69	19.7982			32.3761
FR10	25.2	32.97		30.8333	-7.77	30.8333			60.3729
media	29.961	39.27		30.8925	-9.309	30.8925			120.354
DESV. MEDIO	2.7472	5.942
CV	0.0916925	0.151311
									reta:
									x	y
									0	0
									28.12	28.12
									29.57	29.57
									32.89	32.89
									27.12	27.12
									31.66	31.66
									38.01	38.01
									27.28	27.28
									31.02	31.02
									28.74	28.74
									25.2	25.2
									45	45

## Sheet: BGP35 verde
	Experimental	Simulados		erro percentual (MRE)	erro padrao		RMSE		soma dos quadrados (real - est)
	Varredura (Hz)	Modo 3 (Hz)		Modo 3 (%)	Modo 3 (Hz)		Modo 3 (Hz)		Modo 3
FR1	28.59	42.32		48.0238	-13.73	48.0238	4.03768		188.513
FR2	39.43	22.99		-41.6941	16.44	41.6941			270.274
FR3	39.42	23.06		-41.5018	16.36	41.5018			267.65
FR4	30.96	23.41		-24.3863	7.55	24.3863			57.0025
FR5	34.91	22.91		-34.3741	12	34.3741			144
FR7	33.2	24.63		-25.8133	8.57	25.8133			73.4449
FR8	24.4	22.1		-9.42623	2.3	9.42623			5.29
FR10	36.68	30.58		-16.6303	6.1	16.6303			37.21
media	33.4487	26.5		-18.2253	6.94875	30.2312			130.423
DESVIO MEDIO	4.16125	4.975
cv	0.124407	0.187736
										reta:
										x	y
										0	0
										28.59	28.59
										39.43	39.43
										39.42	39.42
										30.96	30.96
										34.91	34.91
										33.2	33.2
										24.4	24.4
										36.68	36.68
										45	45

## Sheet: todos
	experimental	simulado	MRE (erro relativo medio)	erro absoluto médio (%)
	32.39	23.15	-28.5273	28.5273
	39.87	23.84	-40.2057	40.2057
	37.96	24.76	-34.7734	34.7734
	27.09	24.36	-10.0775	10.0775
	27.01	25.07	-7.18252	7.18252
	29.05	25.36	-12.7022	12.7022
	31.77	29.99	-5.60277	5.60277
	18.02	23.6	30.9656	30.9656
	31.44	23.14	-26.3995	26.3995
	38.99	33.47	-14.1575	14.1575
	17.77	34.7	95.2729	95.2729
	26.35	28.29	7.36243	7.36243
	17.89	35.19	96.7021	96.7021
	25.64	33.18	29.4072	29.4072
	28.72	31.11	8.32173	8.32173
	22.99	31.97	39.0605	39.0605
	29.96	32.14	7.27637	7.27637
	26.02	31.08	19.4466	19.4466
	27.74	32.86	18.4571	18.4571
	28.12	33.62	19.559	19.559
	29.57	34.69	17.3148	17.3148
	32.89	35.96	9.33414	9.33414
	27.12	38.24	41.0029	41.0029
	31.66	36.94	16.6772	16.6772
	38.01	54.64	43.7516	43.7516
	27.28	37.6	37.8299	37.8299
	31.02	53.61	72.824	72.824
	28.74	34.43	19.7982	19.7982
	25.2	32.97	30.8333	30.8333
	28.59	42.32	48.0238	48.0238
	39.43	22.99	-41.6941	41.6941
	39.42	23.06	-41.5018	41.5018
	30.96	23.41	-24.3863	24.3863
	34.91	22.91	-34.3741	34.3741
	33.2	24.63	-25.8133	25.8133
	24.4	22.1	-9.42623	9.42623
	36.68	30.58	-16.6303	16.6303
media	29.371	31.1341	9.07478	29.2615
desvio	4.50684	5.84416
cv	0.153445	0.18771
